# Supplementary material for: Blockade of TRPC Channels Limits Cholinergic-Driven Hyperexcitability and Seizure Susceptibility After Traumatic Brain Injury
Source: Front Neurosci. 2021 Aug 19;15:681144. doi: 10.3389/fnins.2021.681144 (PMC8416999; doi:10.3389/fnins.2021.681144)
Supplement: Supplementary file 6 [file Data_Sheet_1.ZIP]

Archive with 16 entries (16 files):
- 2020-4-23 #267-282 CTX Bactin_c4.jpg
- 2020-4-23 #267-282 CTX TRPC4.jpg
- 2020-5-27 JAX CTX Bactin_c5.jpg
- 2020-5-27 JAX CTX TRPC5.jpg
- 2020-6-4 JAX CTX Bactin_c5.jpg
- 2020-6-4 JAX CTX TRPC5.jpg
- 2020-6-16 JAX CA1 Bactin_c5.jpg
- 2020-6-16 JAX CA1 TRPC5.jpg
- 2020-6-24 JAX CA1 BACTIN_c1.jpg
- 2020-6-24 JAX CA1 TRPC1.jpg
- 2020-8-25 336-355 P0-3 CA1 Bactin_c4.jpg
- 2020-8-25 336-355 P0-3 CA1 TRPC4.jpg
- 2020-8-27 336-355 P0-1 DG, CA3 BActin_c5.jpg
- 2020-8-27 336-355 P0-1 DG,CA3 TRPC5.jpg
- 2020-9-29 336-355 P0-3 DG,CA3 Bactin_c4.jpg
- 2020-9-29 336-355 P0-3 DG,CA3 TRPC4.jpg
